# Supplementary material for: Hemp biochar impacts on selected biological soil health indicators across different soil types and moisture cycles
Source: PLoS One. 2022 Feb 28;17(2):e0264620. doi: 10.1371/journal.pone.0264620 (PMC8884510; doi:10.1371/journal.pone.0264620)
Supplement: S1 File — (XLSX) [file pone.0264620.s003.xlsx]

## Sheet: The values used to build graphs
Day	Amendment	SoilType	Group	Beta_Glucosidase	Beta_Glucosaminidase	Acid_Phosphatase	Phosphodiesterase	Arylsulfatase	TotalBiomass	BacteriaBiomass	FungiBiomass	Fungi:Bacteria	GramPost:GramNeg	Sat:Unsat	pH	GEOM	POXC	Nitrate	TC	TN	C:N
30	Control	Goldsboro	Coast_C	11.9333	3.76667	94.9667	16.1667	9.73333	2269.46	876.693	15.9	0.0189667	6.4069	6.03427	6.5	14.6182	421.7	5.55667	13.6	1.56667	10.2772
30	HardWood	Goldsboro	Coast_HA	4.86667	1.43333	64.6667	4.8	7.16667	2949.37	981.65	31.84	0.0314	4.0428	5.0098	6.46667	6.81382	359.378	4.2	17.9667	1.8	11.8712
30	HempBiochar	Goldsboro	Coast_HB	8.33333	4.26667	97.2	14.9667	9.8	4117.44	1692.95	59.1	0.0350667	3.43117	4.45813	6.63333	13.705	452.382	0.773333	14.1667	1.86667	8.94183
30	HempResidue	Goldsboro	Coast_HR	10.7333	4.53333	90.7	9.33333	9.36667	4790.41	1765.71	79.7333	0.0430333	3.08773	4.19967	6.66667	13.0461	587.573	1.09	14.8	1.66667	10.3921
30	Control	Greensboro	Pied_C	9.3	2.76667	59.4667	24.8667	8.33333	678.663	294.077	11.19	0.0391	3.62203	7.7939	7.26667	12.5006	447.588	52.8667	12.4333	2	7.28816
30	HardWood	Greensboro	Pied_HA	2.16667	1.03333	65.9333	9.46667	5.16667	604.487	202.703	7.58333	0.0390333	4.0336	10.1887	7.43333	5.68306	679.618	44.1667	14.9333	2.13333	8.28494
30	HempBiochar	Greensboro	Pied_HB	13.2333	3.83333	52.7667	29.6667	11.7667	963.287	354.627	12.6667	0.0313	3.44393	10.8453	7.36667	15.4733	363.214	35.7333	16	1.86667	10.317
30	HempResidue	Greensboro	Pied_HR	16.3667	10.1	105.3	32.1667	17.0667	896.62	384.687	18.65	0.0378333	3.77203	7.9994	7.26667	24.2847	598.12	53.9333	15.2667	1.9	9.47384
Day72_7d_7w	Control	Goldsboro	Coast_C	10.9667	4.53333	133.167	12.3	5	2269.46	305.17	30.8467	0.0822333	3.19407	11.4644	6.23333	12.9962	322.944	3.05239	15.8	2.16667	8.54778
Day72_7d_7w	HardWood	Goldsboro	Coast_HA	3.36667	0.766667	82.5667	1.1	2.2	810.257	168.093	32.5167	0.159333	2.7593	7.85213	6.5	3.32542	381.431	7.05839	15.6667	1.9	10.0091
Day72_7d_7w	HempBiochar	Goldsboro	Coast_HB	10.5333	4.6	125.6	7.65	3.76667	1645.34	460.463	77.8767	0.142133	2.32443	7.08717	6.5	9.33895	604.831	0.803036	14.3667	1.73333	9.81039
Day72_7d_7w	HempResidue	Goldsboro	Coast_HR	8.73333	6.36667	120.633	11.3667	4.7	1650.77	609.553	35.78	0.0528	2.21023	5.33433	6.46667	13.771	663.318	1.66299	14.7667	1.73333	10.6389
Day72_7d_7w	Control	Greensboro	Pied_C	5.83333	2.8	46.7333	20.6	5.26667	992.637	150.647	2.98667	0.0158	2.30207	14.9806	7.3	9.5745	360.337	47.0908	12.4333	1.83333	8.21398
Day72_7d_7w	HardWood	Greensboro	Pied_HA	2.46667	3	36.5667	6.83333	0.966667	631.897	174.547	5.91	0.0333	2.77087	10.4527	7.33333	3.90895	424.577	47.9018	16.0333	1.9	9.85833
Day72_7d_7w	HempBiochar	Greensboro	Pied_HB	8.2	4.3	90.8333	27.7667	6.56667	462.097	65.1367	0.996667	0.0106667	1.8101	18.8048	7.36667	13.9272	436.082	47.9079	15.9667	1.96667	9.54119
Day72_7d_7w	HempResidue	Greensboro	Pied_HR	11.5333	9.83333	91.5	31.1667	9.8	703.083	152.023	1.06667	0.00603333	1.7594	16.3652	7.43333	19.8775	438	45.1322	13.6	1.56667	10.1921
Day72_wet	Control	Goldsboro	Coast_C	9.23333	2.06667	108.233	7.15	3.83333	2280.41	853.303	48.07	0.0567667	4.18117	6.9156	6.16667	8.27992	373.76	0.680622	15.6667	1.83333	10.0904
Day72_wet	HardWood	Goldsboro	Coast_HA	3.2	0.933333	66.6	4.33333	2.4	1556.2	537.357	52.3233	0.0988667	3.05387	6.47407	6.36667	4.24392	418.824	1.87722	17.3	2.55	7.91486
Day72_wet	HempBiochar	Goldsboro	Coast_HB	8.36667	4.8	106.8	9.16667	8.53333	901.013	331.98	40.7767	0.121467	1.76373	4.5762	6.53333	12.3903	369.925	0.763251	17.65	2.1	9.95718
Day72_wet	HempResidue	Goldsboro	Coast_HR	9.03333	4.06667	97.2333	12	7.26667	2456.57	869.493	116.55	0.134367	1.44747	3.8463	6.73333	12.4262	399.648	1.0448	12.9333	1.8	8.89352
Day72_wet	Control	Greensboro	Pied_C	9.76667	4.76667	48.7333	20.1333	6.7	818.247	208.097	31.2467	0.150833	1.60863	5.47327	7.33333	12.3673	463.888	55.2681	12.1667	1.4	11.8615
Day72_wet	HardWood	Greensboro	Pied_HA	2.33333	1.4	48.4667	7.16667	3.3	853.073	250.207	53.0367	0.201067	1.53243	4.45137	7.36667	4.98006	456.217	53.744	15.7333	1.83333	10.7222
Day72_wet	HempBiochar	Greensboro	Pied_HB	10.1	4.46667	48.5	21.1333	7.7	660.9	259.527	62.2933	0.230667	1.48407	2.73173	7.4	11.8152	466.285	35.6788	12.8	2.5	5.97333
Day72_wet	HempResidue	Greensboro	Pied_HR	12.7667	11	65.9667	29.7333	8.86667	897.39	341.38	73.21	0.193667	2.20597	3.71427	7.3	18.8827	485.94	53.0034	15.3333	2.26667	7.98135

## Sheet: Standard deviations
Day	Amendment	SoilType	Group	Beta_Glucosidase	Beta_Glucosaminidase	Acid_Phosphatase	Phosphodiesterase	Arylsulfatase	TotalBiomass	BacteriaBiomass	FungiBiomass	Fungi:Bacteria	GramPost:GramNeg	Sat:Unsat	pH	GEOM	POXC	Nitrate	TC	TN	C:N
30	Control	Goldsboro	Coast_C	1.04775	0.296273	6.06199	0.600925	0.845248	311.042	144.011	0.702875	0.00255756	0.237352	0.60843	0.152753	0.931245	9.24633	1.39803	0.321455	0.120185	0.978052
30	HardWood	Goldsboro	Coast_HA	0.712585	0.2848	6.03112	0.152753	0.952774	413.355	79.3184	9.38556	0.00669353	1.49355	0.769465	0.0333333	0.546835	49.3013	1.30021	0.523874	0.208167	0.978424
30	HempBiochar	Goldsboro	Coast_HB	0.328295	0.821246	6.71739	1.51914	0.43589	265.188	184.221	11.249	0.00619256	0.778079	0.929607	0.0333333	0.444102	24.9841	0.0409607	0.371184	0.145297	0.598058
30	HempResidue	Goldsboro	Coast_HR	0.440959	0.338296	4.10163	0.523874	0.968389	814.47	181.588	31.5977	0.0135777	0.927495	0.318793	0.0333333	0.244545	161.158	0.160728	0.907377	0.120185	0.465939
30	Control	Greensboro	Pied_C	1.10604	0.24037	5.70857	2.02677	0.176383	103.133	51.897	1.19525	0.00308275	0.0906733	0.425596	0.0333333	0.2571	57.9103	1.69738	0.705534	0.057735	0.61574
30	HardWood	Greensboro	Pied_HA	0.375648	0.260342	13.2133	1.93247	0.120185	30.4435	27.2279	0.930776	0.00799194	0.259113	0.753972	0.0333333	0.0890997	116.264	5.52278	1.46211	0.218581	0.889192
30	HempBiochar	Greensboro	Pied_HB	1.31318	0.185592	13.1607	0.868588	0.523874	197.11	96.3172	6.87767	0.00905373	0.586665	4.18257	0.0333333	1.03474	12.0137	5.73304	0.503322	0.202759	1.49223
30	HempResidue	Greensboro	Pied_HR	1.32958	2.80416	18.8027	3.44932	1.81873	259.247	126.213	12.7348	0.0162872	0.489987	1.85287	0.202759	1.75278	89.8821	1.85502	0.31798	0.152753	0.623903
Day72_7d_7w	Control	Goldsboro	Coast_C	2.35608	0.448454	12.3443	0.929157	0.7	311.042	226.589	22.3264	0.0436053	0.979372	6.94153	0.0333333	0.368855	3.457	0.94138	0.70946	0.166667	0.269121
Day72_7d_7w	HardWood	Goldsboro	Coast_HA	0.409607	0.296273	8.05612	0.1	0.64291	323.181	35.5808	19.098	0.0839041	1.01008	2.04143	0.057735	0.52329	17.5751	0.535106	0.906152	0.3	1.23726
Day72_7d_7w	HempBiochar	Goldsboro	Coast_HB	0.933333	0.2	3.26599	0.612372	0.633333	517.673	164.187	48.5752	0.0427418	0.636076	1.64331	0.057735	2.22451	65.641	0.14864	1.12891	0.218581	0.571642
Day72_7d_7w	HempResidue	Goldsboro	Coast_HR	0.533333	1.23333	24.8109	2.62953	1.63299	255.58	96.0278	19.9751	0.0229001	0.250658	0.491644	0.0666667	1.89388	83.2336	0.0861802	0.536449	0.272845	2.22297
Day72_7d_7w	Control	Greensboro	Pied_C	0.425572	0.404145	4.96398	2.15019	0.633333	282.862	37.9521	1.55167	0.00804135	0.567064	1.93582	0	0.802082	27.3048	5.99956	0.176383	0.233333	1.20703
Day72_7d_7w	HardWood	Greensboro	Pied_HA	0.982061	1.20554	4.99744	1.34454	0.417665	164.253	88.0464	3.006	0.0228281	0.472073	2.71962	0.0333333	0.249625	17.3381	3.69322	0.825295	0.11547	0.154448
Day72_7d_7w	HempBiochar	Greensboro	Pied_HB	0.602771	0.550757	8.11056	4.56411	1.46211	117.5	14.5643	0.996667	0.0106667	0.706144	1.15294	0.0333333	0.709064	6.64276	4.67829	1.29915	0.145297	0.864532
Day72_7d_7w	HempResidue	Greensboro	Pied_HR	0.433333	0.622718	10.5674	1.88532	1.0116	85.3624	15.4046	1.06667	0.00603333	0.127846	4.30756	0.0881917	0.988735	17.044	3.5924	0.702377	0.133333	0.3804
Day72_wet	Control	Goldsboro	Coast_C	0.405518	0.520683	19.3654	2.81691	1.92209	492.923	165.004	14.9119	0.0179815	0.319118	0.857558	0.0333333	1.40268	20.0203	0.113728	0.731057	0.176383	0.670283
Day72_wet	HardWood	Goldsboro	Coast_HA	0.351188	0.120185	3.98037	3.03333	0.550757	139.119	43.0122	26.8841	0.0480344	0.918531	1.46608	0.0333333	0.855086	52.7253	0.293475	1.38804	0.204124	0.00147916
Day72_wet	HempBiochar	Goldsboro	Coast_HB	0.425572	2.09523	15.6845	0.578312	0.425572	137.591	68.429	10.2478	0.00891746	0.0825408	0.456785	0.0881917	1.61294	66.3445	0.0551712	0.530723	0.244949	0.866583
Day72_wet	HempResidue	Goldsboro	Coast_HR	1.27715	0.425572	6.79125	2.19317	1.12596	378.975	102.257	15.3918	0.0112502	0.179338	0.557333	0.0333333	1.16937	44.4474	0.234132	0.788106	0.3	1.58399
Day72_wet	Control	Greensboro	Pied_C	0.338296	0.72188	3.12054	3.20017	0.458258	252.616	56.0004	8.14323	0.00371005	0.0934045	0.542114	0.0333333	0.350765	41.694	0.144292	0.338296	0.378594	3.4041
Day72_wet	HardWood	Greensboro	Pied_HA	0.581187	0.305505	3.98176	1.71691	0.793725	235.882	58.34	19.9204	0.037841	0.128759	1.15426	0.0333333	0.501447	53.2199	1.81	0.371184	0.338296	1.9349
Day72_wet	HempBiochar	Greensboro	Pied_HB	0.493288	0.638575	1.63299	2.5543	1.46969	138.083	51.5456	17.9214	0.040567	0.0437663	0.13755	0.1	0.634033	52.8428	16.3956	#DIV/0!	#DIV/0!	#DIV/0!
Day72_wet	HempResidue	Greensboro	Pied_HR	1.24141	0.702377	3.72126	1.99527	0.31798	249.422	90.0973	36.2985	0.0469647	0.391841	0.630924	0.057735	0.633893	11.6643	2.70123	0.592546	0.145297	0.723678
